# Supplementary material for: A One-Month Advanced Glycation End Products—Restricted Diet Improves CML, RAGE, Metabolic and Inflammatory Profile in Patients with End-Stage Renal Disease Undergoing Haemodialysis
Source: Int J Mol Sci. 2024 Aug 15;25(16):8893. doi: 10.3390/ijms25168893 (PMC11354996; doi:10.3390/ijms25168893)
Supplement: Supplementary file 1 [file ijms-25-08893-s001.zip]

Archive with 1 entries (1 files):
- ijms-3078037-supplementary.pdf
